# Supplementary material for: AcMYB10 Involved in Anthocyanin Regulation of ‘Hongyang’ Kiwifruit Induced via Fruit Bagging and High-Postharvest-Temperature Treatments
Source: Genes (Basel). 2024 Jan 14;15(1):97. doi: 10.3390/genes15010097 (PMC10815172; doi:10.3390/genes15010097)
Supplement: Supplementary file 1 [file genes-15-00097-s001.zip]

Archive with 1 entries (1 files):
- genes-2801615-supplementary.pdf
